# Supplementary material for: Green Foaming of Biologically Extracted Chitin Hydrogels Using Supercritical Carbon Dioxide for Scaffolding of Human Osteoblasts
Source: Polymers (Basel). 2024 Jun 1;16(11):1569. doi: 10.3390/polym16111569 (PMC11174636; doi:10.3390/polym16111569)
Supplement: Supplementary file 1 [file polymers-16-01569-s001.zip]

Archive with 1 entries (1 files):
- polymers-3015980-supplementary.pdf
